# Supplementary material for: Distinct and Overlapping Neuroprotective Efficacy of Silk Lutein and Sericin-Derived Oligopeptides from Yellow Silk Cocoons in Rodent Models of Aβ-Induced and Age-Related Cognitive Decline
Source: Int J Mol Sci. 2026 Mar 25;27(7):2986. doi: 10.3390/ijms27072986 (PMC13072934; doi:10.3390/ijms27072986)
Supplement: Supplementary file 1 [file ijms-27-02986-s001.zip]

Archive with 2 entries (2 files):
- ijms-4155740-ARRIVE checklist_v2.pdf
- ijms-4155740-supplementary file.pdf
